# Supplementary material for: Bacterial and Fungal Communities in Old Vines and Their Progeny: Insights into Microbial Inheritance Through Mass Selection
Source: Microorganisms. 2026 Mar 10;14(3):622. doi: 10.3390/microorganisms14030622 (PMC13029388; doi:10.3390/microorganisms14030622)
Supplement: Supplementary file 1 [file microorganisms-14-00622-s001.zip]

Archive with 5 entries (4 files):
- microorganisms-4135168-supplementary/
- microorganisms-4135168-supplementary/S1_Bray_Curtis_dendrograms.zip
- microorganisms-4135168-supplementary/TableS1.xlsx
- microorganisms-4135168-supplementary/TableS2.xlsx
- microorganisms-4135168-supplementary/TableS3.xlsx
