# Supplementary material for: Bacterial and Fungal Communities in Old Vines and Their Progeny: Insights into Microbial Inheritance Through Mass Selection
Source: Microorganisms. 2026 Mar 10;14(3):622. doi: 10.3390/microorganisms14030622 (PMC13029388; doi:10.3390/microorganisms14030622)
Supplement: Supplementary file 1 [file microorganisms-14-00622-s001.zip › microorganisms-4135168-supplementary/TableS1.xlsx]

## Sheet: S1
Table S1
A. Permanova results for bacterial community comparisons of PM / PF
	Df	SumOfSqs	R2	F	Pr(>F)	Significance
Generation	1	0.936207	0.00495195	2.67243	0.02	*
Residual	537	188.122	0.995048
Total	538	189.058	1
Chateau	3	18.8384	0.0996436	19.7364	0.001	***
Residual	535	170.22	0.900356
Total	538	189.058	1
Sample type	1	65.9129	0.348638	287.426	0.001	***
Residual	537	123.145	0.651362
Total	538	189.058	1
Sample type x Generation	3	67.6208	0.357672	99.3027	0.001	***
Residual	535	121.437	0.642328
Total	538	189.058	1
Château x Sample type	7	101.764	0.538269	88.4316	0.001	***
Residual	531	87.294	0.461731
Total	538	189.058	1
Château x Generation	7	25.6533	0.13569	11.909	0.001	***
Residual	531	163.405	0.86431
Total	538	189.058	1
Château x Generation x Sample type	15	113.908	0.602503	52.8488	0.001	***
Residual	523	75.1501	0.397497
Total	538	189.058	1
B. Permanova results for fungal community comparisons of PM / PF
	Df	SumOfSqs	R2	F	Pr(>F)	Significance
Generation	1	1.28542	0.0064442	3.50244	0.001	***
Residual	540	198.184	0.993556
Total	541	199.47	1
Chateau	3	14.5674	0.0730309	14.1287	0.001	***
Residual	538	184.902	0.926969
Total	541	199.47	1
Sample type	1	32.7458	0.164164	106.06	0.001	***
Residual	540	166.724	0.835836
Total	541	199.47	1
Sample type x Generation	3	35.6144	0.178545	38.9785	0.001	***
Residual	538	163.855	0.821455
Total	541	199.47	1
Château x Sample type	7	58.0038	0.29079	31.2786	0.001	***
Residual	534	141.466	0.70921
Total	541	199.47	1
Château x Generation	7	20.3733	0.102137	8.67796	0.001	***
Residual	534	179.096	0.897863
Total	541	199.47	1
Château x Generation x Sample type	15	68.4798	0.343309	18.3324	0.001	***
Residual	526	130.99	0.656691
Total	541	199.47	1
