# Supplementary material for: Bacterial and Fungal Communities in Old Vines and Their Progeny: Insights into Microbial Inheritance Through Mass Selection
Source: Microorganisms. 2026 Mar 10;14(3):622. doi: 10.3390/microorganisms14030622 (PMC13029388; doi:10.3390/microorganisms14030622)
Supplement: Supplementary file 1 [file microorganisms-14-00622-s001.zip › microorganisms-4135168-supplementary/TableS2.xlsx]

## Sheet: S2
Table S2
A. Decomposition of permanova results for bacterial community comparisons of PM / PF
Groups	F	R2	p-value	p-adjusted	Significance
Lafite_PM_L vs Lafite_PF_L	11.5727	0.355289	0.001	0.00119531	**
Lafite_PM_R vs Lafite_PF_R	25.2259	0.433242	0.001	0.00119531	**
Latour_PM_L vs Latour_PF_L	0.898714	0.0102244	0.403	0.403
Latour_PM_R vs Latour_PF_R	4.15987	0.0456326	0.001	0.00119531	**
Latour_PM_S vs Latour_PF_S	1.28996	0.0746074	0.24	0.244839
LLC_PM_L vs LLC_PF_L	29.2259	0.388508	0.001	0.00119531	**
LLC_PM_R vs LLC_PF_R	6.29878	0.120438	0.001	0.00119531	**
LLC_PM_S vs LLC_PF_S	10.1419	0.559033	0.004	0.00455856	**
Palmer_PF_L vs Palmer_RS_L	4.54418	0.0434666	0.016	0.0173617	*
Palmer_PF_R vs Palmer_RS_R	2.73317	0.0266046	0.004	0.00453333	**
Palmer_PM_L vs Palmer_PF_L	1.49236	0.0140137	0.211	0.221116
Palmer_PM_L vs Palmer_RS_L	22.6763	0.635612	0.002	0.00242915	**
Palmer_PM_R vs Palmer_PF_R	4.60056	0.0423622	0.001	0.00119531	**
Palmer_PM_R vs Palmer_RS_R	7.09292	0.371495	0.001	0.00131004	**
Palmer_PM_S vs Palmer_PF_S	6.45368	0.446508	0.008	0.0086867	**
A. Decomposition of permanova results for fungal community comparisons of PM / PF
Groups	F	R2	p-value	p-adjusted	Significance
Lafite_PM_L vs Lafite_PF_L	2.67217	0.104088	0.001	0.00130435	**
Lafite_PM_R vs Lafite_PF_R	13.4207	0.277169	0.001	0.00130435	**
Latour_PM_L vs Latour_PF_L	1.03156	0.0115865	0.386	0.391216
Latour_PM_R vs Latour_PF_R	4.19302	0.0449929	0.001	0.00130435	**
Latour_PM_S vs Latour_PF_S	1.97685	0.109966	0.032	0.0338028	*
LLC_PM_L vs LLC_PF_L	15.5979	0.253221	0.001	0.00130435	**
LLC_PM_R vs LLC_PF_R	6.58426	0.122877	0.001	0.00130435	**
LLC_PM_S vs LLC_PF_S	6.68918	0.455382	0.005	0.00568182	**
Palmer_PF_L vs Palmer_RS_L	3.83935	0.0366212	0.003	0.00354331	**
Palmer_PF_R vs Palmer_RS_R	1.2561	0.0122839	0.213	0.218836
Palmer_PM_L vs Palmer_PF_L	5.73272	0.0513075	0.003	0.00354331	**
Palmer_PM_L vs Palmer_RS_L	2.96402	0.185669	0.016	0.0175182	*
Palmer_PM_R vs Palmer_PF_R	1.06233	0.0100161	0.343	0.348814
Palmer_PM_R vs Palmer_RS_R	1.45319	0.108018	0.173	0.178351
Palmer_PM_S vs Palmer_PF_S	3.60853	0.310851	0.011	0.0123134	*
