# Supplementary material for: Bacterial and Fungal Communities in Old Vines and Their Progeny: Insights into Microbial Inheritance Through Mass Selection
Source: Microorganisms. 2026 Mar 10;14(3):622. doi: 10.3390/microorganisms14030622 (PMC13029388; doi:10.3390/microorganisms14030622)
Supplement: Supplementary file 1 [file microorganisms-14-00622-s001.zip › microorganisms-4135168-supplementary/TableS3.xlsx]

## Sheet: S3
Table S3
A. Wilcoxon test results on diversity indexes for bacterial community, comparing PM vs. PF for each combination of vineyard and sample type
	PF-PM
	Lafite_leaves		Lafite_roots		Latour_leaves		Latour_roots		LLC_leaves		LLC_roots		Palmer_leaves		Palmer_roots
Observed	0.0700522	ns	4.51958e-05	***	0.769295	ns	0.939636	ns	2.82829e-06	***	0.00163285	**	0.407165	ns	0.0168566	*
Chao1	0.0842049	ns	1.30734e-07	***	0.586041	ns	0.986514	ns	2.82829e-06	***	0.000574496	***	0.586041	ns	0.0159659	*
ACE	0.0842049	ns	1.30734e-07	***	0.52287	ns	0.950244	ns	5.16733e-10	***	0.000611472	***	0.586041	ns	0.00702793	**
Shannon	0.115291	ns	0.950244	ns	0.130364	ns	0.882267	ns	5.16733e-10	***	0.113994	ns	0.586041	ns	0.963731	ns
Simpson	0.407165	ns	0.113994	ns	0.130364	ns	0.769295	ns	5.16733e-10	***	0.296173	ns	0.230016	ns	0.63081	ns
InvSimpson	0.407165	ns	0.113994	ns	0.130364	ns	0.769295	ns	5.16733e-10	***	0.296173	ns	0.230016	ns	0.63081	ns
Fisher	0.0345791	*	1.30734e-07	***	0.950244	ns	0.734274	ns	5.16733e-10	***	0.0216126	*	0.331225	ns	0.0820807	ns
Pielou	0.130364	ns	0.111201	ns	0.115291	ns	0.88956	ns	5.16733e-10	***	0.459584	ns	0.250905	ns	0.523332	ns
B. Wilcoxon test results on diversity indexes for fungal community, comparing PM vs. PF for each combination of vineyard and sample type
	PF-PM
	Lafite_leaves		Lafite_roots		Latour_leaves		Latour_roots		LLC_leaves		LLC_roots		Palmer_leaves		Palmer_roots
Observed	0.091462	ns	6.51607e-05	***	0.799733	ns	0.997682	ns	4.92899e-05	***	0.140445	ns	0.208573	ns	1	ns
Chao1	0.0944578	ns	6.51607e-05	***	0.949143	ns	0.982354	ns	0.00304735	**	0.275882	ns	0.634407	ns	0.930434	ns
ACE	0.485806	ns	1.55025e-07	***	0.922999	ns	0.997682	ns	0.000729116	***	0.284776	ns	0.433823	ns	0.930434	ns
Shannon	0.00830847	**	0.0722615	ns	0.169698	ns	0.591769	ns	0.00177926	**	0.0607753	ns	0.0862717	ns	0.949143	ns
Simpson	0.00624457	**	0.909183	ns	0.511952	ns	0.693643	ns	0.0799965	ns	0.0799965	ns	0.121524	ns	0.930434	ns
InvSimpson	0.00624457	**	0.909183	ns	0.511952	ns	0.693643	ns	0.0799965	ns	0.0799965	ns	0.121524	ns	0.930434	ns
Fisher	0.0799965	ns	1.55025e-07	***	0.763472	ns	0.591769	ns	1.55025e-07	***	0.669173	ns	0.183539	ns	0.919362	ns
Pielou	0.00727682	**	1	ns	0.183539	ns	0.511952	ns	0.0150965	*	0.0799965	ns	0.0944578	ns	0.909183	ns
